# Supplementary material for: Occurrence, Serotypes and Virulence Characteristics of Shiga-Toxin-Producing Escherichia coli Isolates from Goats on Communal Rangeland in South Africa
Source: Toxins (Basel). 2022 May 18;14(5):353. doi: 10.3390/toxins14050353 (PMC9147823; doi:10.3390/toxins14050353)
Supplement: Supplementary file 1 [file toxins-14-00353-s001.zip]

Archive with 1 entries (1 files):
- toxins-1695506-supplementary.pdf
